# Supplementary material for: Implementation of a three-tiered approach to identify and characterize anti-drug antibodies raised against HIV-specific broadly neutralizing antibodies
Source: J Immunol Methods. 2020 Apr;479:112764. doi: 10.1016/j.jim.2020.112764 (PMC7103756; doi:10.1016/j.jim.2020.112764)
Supplement: Supplementary file 1 — Supplementary Data Tables [file mmc1.xlsx]

## Sheet: Table 1
Supplemental Table 1: S/B values for each of the six replicate runs used to define the qualification cutpoint for each drug. Note that not all subjects were evaluated for all drugs.
Subject ID	3BNC117						3BNC117LS						10-1074						PGDM1400						PGT121
1	0.918	1.161	1.174	1.1978	1.064	1.184	1.116	1.11579	0.982	1.011	1.183	1.075	1.393	1.263	1.127	0.961	1.003	1.304	1.37717	0.9499	0.9538	1.01421	1.04741	1.21083	3.516	2.113	2.697	2.21	2.866	2.54
2	1.275	1.113	1.1449	1.1343	1.064	1.2293							0.896	0.9735	0.816	0.77	0.825	0.881							1.032	0.849	0.806	0.94	0.945	0.89
3	1.101	1.29	1.3405	1.3396	1.247	1.7572	1.382	1.46667	1.394	1.369	1.398	1.299	1.801	2.293	1.867	1.617	1.725	2.179	1.20347	0.9499	0.976	1.00356	0.982759	1.03989	1.065	0.777	0.7925	0.8	0.913	0.92
4	0.713	0.883	0.8784	0.8955	0.818	0.9427	1.097	1.10175	0.936	0.96	1.052	1.004	1.377	1.369	1.107	1.021	1.074	1.311	1.2407	0.937876	0.976	0.950168	1.02155	1.11111	1.161	0.896	0.8945	0.94	1.05	0.93
5	0.816	0.984	0.945	0.9627	0.77	0.9917																			1.065	0.795	0.8385	0.89	0.903	0.86
6	1.241	1.101	1.1116	1.1269	1.038	1.2066	1.305	1.43158	1.421	1.442	1.458	1.376	1.361	1.545	1.093	1.276	1.368	1.482	2.15881	1.93587	2.0739	2.03915	2.4181	2.20798	1.984	1.157	1.65	1.25	2.026	1.77
7	1.742	1.52	1.7027	1.5709	1.496	1.5988	1.339	1.29123	1.359	1.175	1.405	1.299	1.149	1.566	1.148	1.071	1.163	1.393	2.6799	1.45491	1.586	1.69751	1.37069	1.76638	2.387	1.306	1.464	1.53	1.89	1.88
8																									6.277	5.424	14.25	14.54	10.64	16.6
9	0.991	2.899	4.2298	2.2948	2.142	3.0807	3.166	2.60702	4.938	3.447	4.691	3.872	58.8	86.596	59.371	33.904	37.957	84.341	3.20099	1.69539	1.7967	1.6548	2.46983	3.88889	1.323	1.205	0.982	1.07	1.092	1.11
10	1.192	1.041	0.966	1.064	1.047	1.032	1.353	1.22649	1.308	1.275	1.426	1.335	1.573	1.2025	1.252	1.2945	1.205	1.366	1.40741	1.43086	1.342	1.3333	1.52586	1.78063	0.529	1.842	0.844	1.047	0.871	0.904
11	1.006	1.234	1.1865	1.2463	1.071	1.1727	1.498	1.4421	1.444	1.529	1.341	1.206	1.678	1.601	1.086	1.38	1.569	1.735	1.30273	1.02204	1.098	0.976892	1.02155	1.1396	3.113	1.674	1.946	1.559	2.278	2.04
12	0.751	1.008	1.0033	1.0037	0.877	1.0106	1.247	1.2	1.184	1.175	1.246	1.142	0.937	0.861	0.899	0.793	0.82	0.895	1.32754	1.01002	1.0647	0.939477	0.99569	1.12536	1.371	1.068	1.131	1.151	1.407	1.19
13	1.063	1.149	1.0949	1.1269	0.979	1.1953	1.194	1.23509	1.215	1.185	1.444	1.197	0.896	1.129	0.864	0.811	0.802	0.874	1.35236	1.07014	1.353	1.20641	1.11207	1.23932	1.5	1.098	1.64	1.274	1.365	1.26
14	1.321	1.448	1.353	1.2761	1.247	1.3047	1.909	1.63158	1.782	1.653	1.924	1.62	4.286	4.021	3.624	2.888	3.018	4.856	1.11662	0.877756	1.0536	0.966191	0.99569	0.997151	1.226	0.902	0.964	0.988	1.134	1.01
15	0.991	1.145	1.1615	1.1828	1.214	1.2406							1.002	0.9805	0.934	0.888	1.016	0.977							318.8	138.7	278.8	163.4	251.2	193.5
16	1.169	1.057	0.937	1.02	0.895	1.016	1.121	1.06623	1.099	1.094	1.204	1.161	1.017	0.8855	0.939	0.9655	0.862	1.011	1.03704	1.04609	1.0314	0.9947	0.99569	1.09687	2.2935	0.8153	2.847	5.346	2.708	4.712
17	0.816	1.052	1.0991	1.0634	1.031	1.1086	3.402	2.86316	3.463	3.233	3.226	2.676	2.273	1.679	1.715	1.74	1.569	2.185	2.09677	1.57515	1.3974	1.51601	1.5	2.07977	2.258	1.234	1.65	1.416	1.596	1.46
18	0.816	1.008	1.0117	0.9925	1.067	1.0483	1.044	1.10526	0.99	0.96	1.115	0.982	0.986	1.0335	1.044	0.829	0.909	1.024	1.0794	0.925852	0.976	1.03023	0.969828	1.0114	8.597	3.709	5.829	4.707	7.202	5.4
19	1.169	1.08	0.995	1.126	0.987	0.998							1.316	1.2025	1.245	1.2735	1.195	1.844							3.084	2	5.633	7.352	4.639	8.011
20	1.063	1.44	1.7236	1.5187	1.573	1.5988	2.218	2.21403	2.558	2.182	2.852	2.441	1.532	2.25	1.591	1.667	1.574	1.844	22.5682	27.9679	19.741	22.6334	26.7931	35.584	1.21	1.003	1.029	1.019	1.26	1.17
21	26.44	29	28.04	25.34	24.19	28.53	29.95	28.0456	34.272	33.985	33.489	32.45	1.63	1.369	1.321	1.339	1.48	2.008	1.72457	2.53707	2.0628	1.84698	2.87069	3.14815	2.194	1.703	1.168	1.335	1.564	1.53
22	1.066	1.286	1.316	1.358	1.265	1.369							0.994	0.9415	0.968	0.884	1.083	1.12	1.04218	0.9499	0.976	0.896797	0.969828	0.997151	1.621	0.967	0.945	1.019	1.123	1.06
23	0.721	0.952	1.003	1.026	0.781	0.913	1.537	1.43158	1.487	1.328	1.423	1.331	2.648	3.125	2.981	2.059	2.198	3.599	1.01737	0.913828	0.9538	0.886121	0.905172	0.940171	1.129	0.849	0.825	0.948	0.903	0.83
24	0.896	1.004	1.062	1.045	0.917	1.026							1.149	1.369	1.086	0.97	0.976	1.079	1.19107	0.937876	0.9316	1.01423	0.99569	1.08262	2.0485	1.223	1.307	1.284	1.459	1.27
25	1.279	1.12	1.052	1.148	0.998	1.02	1.232	1.13164	1.51	1.208	1.613	1.591	3.59	2.084	3.488	2.3335	2.532	2.301	1.67901	1.64729	1.4529	1.5026	1.52586	2.00855	0.4095	0.643	0.773	0.85	0.793	0.802
26	0.839	1.129	1.162	1.138	1.276	1.154	1.145	1.17544	1.18	1.191	1.401	1.203	1.124	1.037	1.113	1.062	1.083	1.113	1.76179	1.38277	1.464	1.74021	1.37069	1.83761	151.2	67.94	116.3	58.62	85.5	65.44
27	1.051	1.173	1.207	1.172	1.122	1.188	1.281	1.30526	1.2	1.054	1.288	1.222	1.45	1.778	2.047	1.973	2.01	2.274	1.16625	1.02204	1.0758	1.08894	1.04741	1.09687	1.548	1.045	1.094	1.875	1.291	1.33
28	3.023	1.991	1.828	2.123	2.369	2.108	2.199	1.95258	2.605	2.473	2.577	2.483	0.923	0.981	0.998	1.0425	0.95	0.929	1.07407	0.997996	1.0203	1.0053	0.943966	1.02564	0.6805	0.638	1.072	1.472	1.138	1.119
29	0.896	0.927	0.937	0.948	0.803	0.984	0.991	1.06667	0.897	0.887	1.017	0.991	0.717	0.783	0.795	0.711	0.722	0.792	0.831266	0.913828	0.9316	0.875445	0.956897	0.954416	1.452	0.813	0.7505	0.886	0.892	0.87
30	0.839	1.375	1.407	1.209	1.643	1.267	2.015	1.88421	2.069	1.492	2.206	1.963	27.25	32.289	22.158	24.661	23.639	31.565	1.01737	1.03407	0.976	0.934149	1.02155	1.33903	12.84	4.131	11.05	6.399	8.294	6.56
31	0.934	1.052	1.003	1.104	0.822	1.022	1.039	1.05965	1.044	1.024	1.087	1.062	1.524	1.284	1.058	1.153	1.302	1.543	1.17866	1.2024	1.1534	1.09432	1.125	1.28205	23.18	6.285	12.85	9.507	12.33	7.48
32	0.991	1.173	1.228	1.235	1.122	1.248	1.329	1.3614	1.367	1.355	1.451	1.37	0.994	1.023	0.941	0.934	0.999	1.1	1.14144	0.985972	0.9982	1.08897	0.918103	1.05413	1.194	0.92	0.913	0.917	0.997	0.93
33	1.002	1.016	1.249	1.071	0.88	1.09	1.261	1.34386	1.25	1.211	1.296	1.251	1.002	1.637	0.996	1.016	1.048	1.161	0.967742	0.997996	0.9649	0.907473	0.931034	1.0114	6.387	3.834	3.93	5.176	7.612	6.83
34	3.727	2.335	2.415	2.09	1.911	2.21	1.469	1.47368	1.654	1.489	1.758	1.62	1.23	1.044	1.196	1.144	1.226	1.42	1.22829	0.997996	1.4418	1.04626	1.00862	1.15385	5.968	3.193	4.365	4.015	5.417	4.51
35	0.854	1.161	1.124	1.127	0.954	1.101	1.363	1.27368	1.506	1.355	1.401	1.354	1.295	1.242	1.293	1.289	1.418	1.892	1.68735	1.51503	1.475	1.50534	1.44828	1.68091	2.661	2	2.317	2.405	2.908	3.23
36	0.899	1.339	1.524	1.302	1.155	1.237	1.74	1.50175	1.545	1.282	1.673	1.463	4.946	3.238	3.23	3.7116	3.6441	4.2	1.067	0.961924	0.9982	1.00358	1.04741	1.28205	7.823	3.27	5.209	4.473	5.974	4.11
37	0.896	1.165	1.195	1.179	1.009	1.184	1.126	1.17895	1.091	1.111	1.211	1.165	0.798	0.889	0.837	0.774	0.776	0.833	1.067	0.997996	0.976	0.928839	0.99569	0.997151	1.5	1.086	1.1305	1.151	1.27	1.36
38	0.934	1.161	1.203	1.19	1.174	1.218	1.276	1.42456	1.448	1.342	1.56	1.251	1.035	0.861	1.024	1.048	1.07	1.27	0.930521	0.973948	0.8983	0.912825	0.905172	0.968661	8.629	3.685	4.495	4.83	6.131	5.6
39	0.801	0.944	0.924	1	1.126	1.18	1.034	1.11228	0.99	0.91	0.946	1.1	1.067	0.931	0.913	0.861	1.169	1.059	0.930521	0.853707	0.8983	0.875422	0.853448	0.883191	1.3225	1.009	0.982	1.06	1.228	1.13
40	0.801	0.835	0.903	0.903	0.752	0.943	0.851	0.933333	0.85	0.813	0.946	0.885	0.88	1.189	0.83	0.738	0.913	0.895	1.69975	1.57515	1.3641	1.33452	1.39655	2.47863	2.274	1.454	1.872	1.64	2.383	1.79
41	1.035	1.084	0.937	0.994	0.917	0.938																			1.0255	1.0839	1.476	1.522	1.468	1.469
42	14.18	42.17	35.51	36.31	34.23	46.26	49.12	48.3088	54.973	59.448	53.243	54.569	0.782	0.762	0.788	0.679	0.802	0.744	0.967742	0.961924	1.0092	1.1637	0.943966	0.982906	1.3225	0.944	0.992	1.08	1.008	1.02
43	1.285	1.171	1.056	1.174	1.033	1.013							1.718	1.8015	1.871	2.2865	1.5811	2.056							2.3545	0.8153	3.005	4.19	3.234	4.282
44	0.884	0.948	1.016	1	1.892	1.033							0.888	0.9065	0.885	0.788	1.067	0.977	1.22829	0.961924	0.9871	1.11032	0.99569	1.18234	1.137	0.861	0.778	0.876	0.882	0.86
45	2.297	1.403	1.232	1.291	1.202	1.132																			0.616	1.17	0.975	1.047	0.965	1.028
46	0.805	0.895	0.941	0.974	0.972	1.052	1.068	1.01754	1.048	0.937	1.133	1.033	0.758	0.79	0.802	0.765	0.87	0.806	1.2407	1.10621	1.1091	1.13167	1.125	1.2963	11.35	4.059	6.525	5.309	6.026	4.8
47	0.816	0.899	1.045	0.978	0.888	0.939	1.092	1.17193	1.075	1.084	1.126	1.055	0.831	0.811	0.864	0.911	0.913	0.826	0.992556	0.961924	0.9427	0.960854	0.99569	1.0114	1.492	1.003	1.019	1.1	1.144	1.14
48	0.789	0.984	1.016	0.993	1.075	1.037							1.247	1.3545	1.196	1.048	1.57	1.475	1.00496	1.01002	0.976	0.97153	1.00862	1.05413	1.3065	0.92	0.973	0.999	1.081	1.11
49	3.791	2.409	2.1903	3.811	2.874	2.208							4.624	15.652	12.058	11.633	9.776	6.452	2.91358	2.24758	1.5798	1.9856	1.53247	2.08108	3.14551	12.9533	15.5712	11.42	10.9767	7.457
50	3.099	2.042	1.9138	2.721	2.734	2.13	1.249	1.64209	1.55026	2.599	2.737	1.911	2.094	2.1455	1.391	2.103	2.214	1.975	2.01235	1.76015	1.5436	1.7343	1.48052	1.62162	0.78602	0.98	2.94376	2.055	1.82368	1.177
51	1.052	0.966	0.9192	0.972	1.05	0.894	0.783	0.94504	0.949744	1.125	1.002	0.851	1.863	1.3285	1.107	1.191	1.249	1.076	1.97531	1.4352	1.1818	1.2944	1.05195	1.14865	1.99429	3.6	8.17223	10.72	8.08124	11.51
52	1.157	0.848	0.8007	0.748	0.863	0.782	0.755	0.914879	0.907155	1.067	0.907	0.861	1.855	1.1615	0.99	0.989	0.999	1.25523	1.02469	0.947776	0.9165	0.974	0.896104	0.932432	0.644793	2.60667	1.54657	1.275	2.21262	2.268
53	1.076	1.076	0.9443	1.111	1.13	1.041	0.993	1.14611	1.23509	1.493	1.365	1.13	2.171	0.963	0.859	0.853	0.94	0.877	2.12346	1.55706	6.3553	1.4201	1.20779	1.39189	0.888017	1.51333	1.99473	1.008	0.985307	1.146
54	1.035	0.922	0.912	0.968	0.996	0.957	0.942	0.985255	1.08603	1.397	1.212	1.127	2.051	1.8935	1.471	1.356	2.028	1.392	1.59259	1.16441	1.0492	1.09965	1.02597	1.04054	0.854494	1.54667	1.37961	1.038	0.942092	1.491
55	1.012	0.978	0.9479	1.1	1.101	1.016	0.923	1.06903	1.12436	1.24	1.183	1.013	1.692	0.995	0.888	0.883	0.965	0.873	1.40741	1.09671	1.0009	1.0934	1.02597	1.25676	0.715407	0.94	2.02109	1.66	1.4261	1.193
56	1.384	1.23	1.1454	1.489	1.442	1.342	1.062	1.28351	1.37138	1.777	1.539	1.322	1.966	1.2395	1.056	1.102	1.239	1.053	1.55556	1.13733	1.0612	1.307	0.922078	1.01351	0.850214	1.44667	1.95958	1.601	1.45203	1.852
57	0.983	0.93	0.9192	1.174	1.133	1.076	1.002	1.22989	1.22658	1.351	1.245	1.117	2.479	2.5435	2.541	2.577	2.811	2.581	1.2963	1.09671	1.025	1.0808	0.961039	1.12162	0.881598	1.70667	1.942	1.551	1.27053	1.083
58	1.017	0.93	0.9479	1.111	1.076	0.988	0.825	1.20643	1.04344	1.478	1.227	1.204	3.342	9.087	7.551	7.647	8.17	6.952	2.33333	1.65184	1.1095	1.6212	1.14286	1.47297	5.51926	15.0933	20.5888	16.61	16.8712	15.72
59	1.308	1.194	1.0772	1.339	1.225	1.192	0.828	1.16622	1.05622	1.451	1.31	1.188	2.547	1.3925	1.529	1.534	1.528	1.377	1.12346	1.06963	1.025	1.0117	0.961039	1.01351	1.1719	1.67333	2.89982	2.036	2.42869	2.457
60	1.244	1.108	1.0557	1.236	1.152	1.138	0.825	1.00536	1.00937	1.213	1.078	0.952	2.145	1.0445	1.034	1.031	0.911	0.831	1.08642	1.05609	0.9889	1.0305	0.961039	0.959459	0.833809	0.9	1.95079	1.443	1.19274	1.256
61	1.343	1.159	1.0233	1.218	1.12	1.123	0.805	1.08579	1.11584	1.393	1.289	1.107	1.675	0.938	0.896	0.847	0.857	0.79	1.28395	1.09671	1.1095	1.0368	1.07792	1.31081	1.40371	3.8	2.10018	5.978	4.61538	4.254
62	1.256	1.057	1.0377	1.06	1.022	1.026	0.856	1.02882	1.13714	1.159	1.074	1.013	2	1.702	1.536	1.3431	1.06599	1.62	2.96296	2.41006	2.4481	2.3375	1.67532	2.2973	1.00143	1.95333	2.60105	2.358	1.78047	1.829
63	5.797	2.937	2.5673	4.141	4.087	3.023	2.711	3.54558	3.52641	5.244	4.806	4.182	2.855	8.405	5.37778	7.61297	4.88325	6.69	1.17284	0.974855	1.013	1.0431	0.948052	0.932432	0.706134	1.14667	1.29174	2.381	1.40882	1.177
64	1.413	1.238	1.1526	1.335	1.286	1.282	1.792	2.61394	3.18569	4.015	3.604	2.89	2.009	1.0515	1.245	1.09	0.989	0.963	1.20988	1.04255	0.9647	1.0871	0.974026	1	0.68331	0.86	0.623902	1.848	0.890233	0.911
65	1.093	0.966	0.977	1.148	1.034	1.06							2.35	2.515	2.541	2.097	2.62	1.542							0.759629	0.92	1.06327	1.14625	0.968021	1.013
66	1.384	1.126	1.108	1.302	1.488	1.185	0.996	1.09624	1.32453	1.71593	1.434	1.349	1.983	1.298	1.347	1.356	1.362	1.114	1.19753	1.15087	1.0492	1.28315	1.01299	1.17568	1.6	1.015	1.52	1.413	1.303	1.428
67	1.942	1.424	1.411	1.647	1.744	1.461	1.192	1.5912	1.40119	2.29175	1.942	1.679	1.761	1.321	1.34	1.38	1.425	1.279	0.987654	0.961315	1.013	1.16434	0.935065	1	2.339	1.288	2.206	2.549	1.68	2.152
68	1.238	0.999	1.139	1.273	1.287	1.095	0.859	1.19523	1.1201	1.42802	1.289	1.14	1.821	3.58	3.437	3.761	3.458	3.062	1.82716	1.62476	1.2421	1.9604	1.38961	1.78378	1.006	0.884	0.94	1.156	0.856	0.934
69	1.57	1.002	1.246	1.474	1.601	1.367							2.068	1.734	1.828	1.676	1.763	2.199							11.92	7.009	12.14	8.231	7.928	10.87
70	2.017	1.675	1.876	2.061	2.233	1.729	0.983	1.28323	1.26917	1.57006	1.583	1.383	2.846	4.045	4.383	4.3	4.678	4.172	1.09876	1.02901	0.9768	1.07523	0.974026	0.986486	1.006	0.831	0.949	0.929	0.911	0.976
71	1.151	1.002	1.096	1.207	1.225	1.138	1.018	1.12557	1.14992	1.44722	1.183	1.201	1.624	1.036	1.092	1.025	1.033	0.993	1.02469	1.01547	0.9406	1.03366	0.935065	1	0.848	0.772	0.879	0.879	0.848	0.892
72	2.099	1.524	1.565	1.621	1.756	1.532	1.173	1.44455	1.58433	2.30326	1.902	1.941	2.248	0.916	0.917	0.894	0.877	0.809	1.08642	1.04255	1.013	1.0812	1	1.08108	1.164	0.914	1.116	1.275	1.13	1.239
73	1.709	1.516	1.336	1.606	1.702	1.41	1.173	1.45921	1.44378	1.94242	1.935	1.729	1.897	1.538	1.507	1.469	1.641	1.418	1.04938	1.01547	0.9527	1.0218	1.02597	1.02703	6.824	2.991	5.483	4.496	3.634	5.081
74	1.134	1.034	1.029	1.243	1.841	1.06	0.977	1.20623	1.20102	1.4357	1.274	1.332	1.761	1.704	1.966	1.777	1.837	2.24	1	0.961315	0.9165	0.980191	0.961039	1.01351	1.455	0.997	1.441	1.502	1.052	1.249
75	1.227	1.118	1.108	1.309	1.283	1.145	0.961	1.18057	1.16695	1.60844	1.445	1.255	1.932	0.946	0.939	0.918	0.867	0.846	1.02469	1.02901	1.0371	1.22376	0.896104	1.02703	2.679	1.519	2.267	2.026	1.703	2.152
76	2.948	1.746	1.79	1.947	1.965	1.723	2.962	3.29606	3.50937	3.59693	3.256	2.833	1.504	1.238	1.427	1.137	1.229	0.989	1.08642	1.06963	1.025	1.21188	0.961039	1.06757	1.309	1.062	1.239	1.156	1.146	1.249
77	1.622	1.301	1.38	1.449	1.512	1.32	0.996	1.28689	1.15417	1.70058	1.426	1.238	1.778	1.396	1.777	1.504	1.621	1.159	8.87654	9.12572	6.6809	8.69703	7.32468	10.7297	2.097	1.531	1.766	1.571	1.476	1.974
78	1.099	1.11	1.108	1.236	1.202	1.101	0.825	1.09991	1.17973	1.35509	1.358	1.184	1.598	1.666	1.937	1.741	1.778	1.328	1.02469	1.02901	0.9406	1.16434	0.896104	0.972973	1.03	1.027	1.125	1.097	1.052	1.018
79	1.151	1.046	1.1	1.221	1.217	1.098	0.932	1.12924	1.23935	1.39731	1.303	1.255	1.376	0.852	0.91	0.835	0.774	0.993	0.987654	1.01547	0.9768	1.06931	0.948052	0.945946	0.97	0.849	1.019	0.998	0.911	0.955
80	3.529	2.116	2.377	2.622	2.818	2.33							6.911	5.178	3.415	4.857	5.128	5.022							8.8	3.585	6.178	5.336	4.388	6.226
81	1.023	0.987	1.001	1.148	1.12	1.035	0.894	1.00458	1.13714	1.24376	1.227	1.036	1.598	0.916	0.867	0.817	0.798	0.929	0.901235	0.961315	0.9406	1.00396	0.896104	0.932432	1.055	0.896	0.94	0.988	1.013	1.092
82	1.535	2.22	2.085	2.413	2.632	2.145	1.183	1.33822	1.32027	2.08061	1.695	1.759	2.513	2.281	2.388	2.742	2.493	2.238	3.74074	3.62863	3.1837	4.12277	2.64935	4.43243	1.976	1.407	1.828	1.64	1.264	1.764
83	1.169	1.13	1.124	1.276	1.213	1.095	0.986	1.11091	1.17121	1.30134	1.328	1.309	1.607	1.073	1.107	1.161	1.127	1.012	12.0988	6.2824	4.3052	8.76832	3.67532	5.97297	2	1.211	1.705	1.601	1.334	1.774
84	1.122	1.066	1.167	1.243	1.267	1.06	1.008	1.34922	1.27342	1.53935	1.354	1.315	1.632	1.719	1.937	2.061	2.003	1.636	1.55556	1.15087	1.0492	1.28317	1.06493	1.17568	1.358	1.086	1.169	1.126	1.107	1.218
85	1.093	1.544	1.403	1.577	1.612	1.42							1.521	1.336	1.507	1.499	1.523	1.324	3.11111	1.74662	1.628	1.94851	1.46753	1.71622	32.23	20.61	48.12	32.72	22.33	39.24
86	1.122	1.213	1.187	1.313	1.337	1.16							1.436	0.9495	1.027	0.918	0.911	0.922							16.72	6.7	11.86	8.626	8.909	14.73
87	1.459	1.977	1.687	2.061	2.043	1.83	1.766	2.19248	2.03578	3.14395	2.559	2.429	1.419	1.3095	1.369	1.41	1.42	0.967	1.06173	1.02901	0.9527	1.14059	0.974026	1	0.909	0.831	0.958	0.899	0.887	0.955
88	4.471	1.09	1.135	1.203	1.198	1.107	0.945	1.1439	1.29046	1.52015	1.379	1.241	1.427	0.946	1.034	0.918	0.896	1.437	1.03704	1.09671	1.0612	1.21188	1	1.12162	0.958	0.819	0.844	0.879	0.895	0.945
89	1.698	1.122	1.108	1.258	1.244	1.126							1.487	1.4485	1.631	1.273	1.303	2.069							47.16	17.12	28.18	26.74	20.75	30.09
90	1.477	1.118	1.202	1.397	1.419	1.254							1.863	1.201	1.187	1.285	1.234	1.068	1.09876	1.06963	1.0612	1.11683	0.974026	1.08108	1.3755	0.997	1.292	1.196	1.115	1.218
91	1.145	1.13	1.1	1.188	1.198	1.082							1.521	0.991	1.027	1.037	0.999	0.914	0.975309	1.02901	0.9889	1.04554	0.935065	1.01351	1	0.926	0.923	1.008	0.965	0.997
92	1.192	1.094	1.167	1.163	1.124	1.07							1.538	0.848	0.91	0.883	0.852	0.79	1	1.00193	0.9527	1.03366	1	1.02703	1.127	0.872	1.09	1.057	0.942	1.05
93	1.081	1.066	1.088	1.152	1.147	1.06							1.47	1.257	1.354	1.268	1.244	1.008	0.975309	0.934236	0.9647	1.04554	0.935065	0.972973	0.982	0.884	0.896	0.978	0.926	1.008
94	1.151	1.058	1.1	1.075	1.066	1.01							1.427	1.013	1.092	0.948	0.945	0.858	1	1.01547	0.9768	1.14059	0.961039	1.01351	1.2605	1.003	1.213	1.393	1.201	1.407
95	1.43	1.189	1.179	1.335	1.349	1.204							1.786	2.882	2.541	3.317	3.59	3.322	0.950617	1.01547	0.9286	1.08119	0.922078	0.972973	1.176	0.902	1.054	1.136	1.036	1.197
96	4.802	3.015	3.126	3.576	3.942	3.177							3.12	12.856	7.653	14.15	14.733	14.066	1.14815	1.19149	1.0371	1.27129	1.33766	1.27027	1.4485	1.062	1.406	1.472	1.185	1.522
97	1.698	1.241	1.329	1.438	1.446	1.238							1.709	2.004	1.908	2.351	2.444	2.05	1.33333	1.27273	1.0974	1.42574	1.07792	1.43243	1.2305	1.05	1.028	1.364	1.02	1.239
98	1.628	1.233	1.297	1.482	1.527	1.26	1.047	1.29789	1.26491	1.7428	1.365	1.416	2.556	1.644	1.879	1.131	4.085	3.454	0.975309	1.06963	1.0371	1.08117	1.01299	1.17568	1.418	0.89	1.186	1.275	1.068	1.239
99	12.97	7.718	8.417	9.601	9.322	8.147	4.481	5.31256	6.75469	10.4491	8.087	8.024	1.821	12.458	18.24	1.108	12.852	6.237	1.04938	1.17795	1.0853	1.14656	1.03896	1.16216	5.855	3.003	4.446	3.923	3.234	4.378
100	1.419	1.146	1.269	1.28	1.217	1.135	0.869	1.1439	1.14992	1.53551	1.299	1.255	1.624	0.833	0.896	1.119	0.852	0.839	1.07407	1.06963	1.0492	1.06334	0.987013	1.05405	1.115	0.914	0.967	1.146	1.036	1.102
101	5.18	3.071	3.173	3.557	3.717	3.052	1.589	1.74519	1.92504	3.20154	2.544	2.833	1.402	0.9045	1.027	1.072	0.98	0.925	1.06173	0.988395	0.9406	0.98022	0.883117	0.945946	1.042	0.926	1.028	1.077	0.981	1.113
102	1.401	1.146	1.183	1.221	1.31	1.151	2.007	2.46013	2.20187	3.74664	3.731	2.957	1.641	0.893	1.034	1.037	2.488	1.67	1.54321	1.42166	1.2542	1.74653	1.31169	1.83784	1.382	0.985	1.09	1.314	1.083	1.323
103	1.11	0.979	1.06	1.181	1.128	1.026	0.999	1.21357	1.20954	1.55086	1.47	1.174	1.598	1.193	1.172	1.007	2.816	3.145	0.975309	1.02901	0.9889	1.18812	0.974026	1.10811	3.891	1.81	2.838	2.559	2.402	2.919
104	1.25	1.046	1.139	1.199	1.182	1.101	1.072	1.29789	1.26065	1.84645	1.546	1.396	1.872	1.178	1.158	1.048	1.607	1.448	1	1.00193	0.9647	1.06931	0.987013	1.16216	1.248	1.021	0.993	1.196	1.028	1.155
105	1.151	0.943	1.06	1.21	1.167	1.073	1.097	1.36389	1.21806	1.83109	1.608	1.403	1.393	0.972	0.968	1.031	1.205	1.065	1.01235	1.00193	1.0492	1.16436	1.02597	1.06757	2.473	1.543	1.626	1.868	1.915	2.131
106	1.372	1.09	1.246	1.46	1.864	1.176	0.964	1.23923	1.16695	1.66987	1.528	1.278	7.692	4.24	2.519	2.861	2.733	2.502	0.925926	0.947776	0.9406	0.914851	0.935065	1.01351	1.491	1.003	1.292	1.393	1.185	1.417
107	1.948	1.619	1.671	1.918	2.155	1.639	1.211	1.52154	1.47785	2.18426	1.953	1.81	5.855	3.062	3.459	4.337	4.447	3.743	1.12346	1.01547	1.013	1.14059	0.961039	1.14865	1.358	1.175	1.16	1.186	1.075	1.197
108	1.087	0.943	1.072	1.174	1.616	1.085							0.991	0.863	0.859	0.826	0.789	0.779							1.327	0.825	0.879	0.988	0.95	0.892
109	8.43	3.759	3.327	3.425	4.054	3.221							2.308	1.561	1.449	1.311	1.298	1.114	0.938272	0.974855	0.9406	0.974257	0.961039	1.02703	1.3395	0.837	0.879	1.057	0.942	1.05
110	1.924	1.245	1.392	1.32	1.326	1.16							5.53	5.103	3.648	3.893	2.63	1.84	1.2963	1.21857	1.0974	1.27129	1.16883	1.31081	1.2725	0.76	0.861	0.939	0.856	0.924
111	1.203	1.022	1.064	1.082	1.109	0.973							1.231	1.1255	0.99	1.113	1.019	0.989							1.673	1.003	1.151	1.453	1.138	1.27
112	1.302	1.014	1.131	1.236	1.205	1.098	0.958	1.1989	1.29472	1.56622	1.408	1.309	1.393	1.208	1.07	1.154	1.122	1.008	1.07407	1.00193	0.9768	1.08119	0.961039	1.02703	0.909	0.896	0.931	1.038	0.903	0.913
113	9.576	4.547	3.907	5.164	7.012	3.859	3.539	4.21265	4.39949	8.23417	5.877	6.449	4.957	2.649	2.913	1.625	2.17	2.398	1	1.11025	1.0371	1.16436	1.01299	1.14865	1.176	1.015	0.94	1.334	1.06	1.134
114	1.669	1.325	1.234	1.39	1.655	1.31	1.303	1.78552	1.75469	3.06718	2.552	2.547	1.641	1.644	1.143	1.273	1.337	1.317	1.09876	1.12379	1.0492	1.2	0.961039	1.17568	1.636	0.789	0.8	0.889	0.816	0.966
115	1.058	0.959	1.009	1.097	1.736	1.007	0.942	1.1989	1.11158	1.382	1.129	1.336	1.444	2.195	1.049	2.227	1.984	1.881	0.901235	0.947776	0.9406	0.90297	0.922078	0.932432	3.867	1.917	2.733	1.996	1.727	2.646
116	1.032	1.068	0.973	1.412	1.174	1.179	1.402	1.26574	1.425	1.282	1.348	1.319	2.479	1.374	1.216	1.303	1.538	1.52	1.03704	0.997996	0.9649	1.0635	1.07328	1.18234
117	1.013	0.993	0.916	1.258	1.054	1.063	1.281	1.148	1.332	1.185	1.25	1.293	2.556	1.817	1.82	1.943	1.783	1.652	1.2963	1.34669	1.3087	1.35975	1.46121	1.76638
118	1.548	1.411	1.253	1.694	1.509	1.398	1.629	1.52412	2.073	1.864	2.122	1.986	1.94	1.374	1.209	1.392	1.205	1.204	1.19753	1.16633	1.1312	1.1799	1.13793	1.33903
119	0.843	1.064	1.016	1.185	1.022	1.007	1.179	1.0695	1.289	1.158	1.31	1.209	1.803	1.4695	1.303	1.38	1.249	1.215	1.14815	1.08216	1.0536	1.16405	1.06035	1.05413
120	0.763	1.029	0.959	1.111	0.976	0.966	2.291	1.92641	2.388	2.496	2.591	2.098	3.94	3.305	3.4	4.087	3.37	3.126	0.876543	0.937876	0.9094	0.9471	0.969828	1.05413
121	1.218	1.167	1.048	1.463	1.318	1.232	1.609	1.41619	1.879	1.67	1.896	1.848	3.06	1.618	2.148	1.854	1.92	1.068	1.20988	1.16633	1.1312	1.07935	1.13793	1.23932
122	0.949	1.344	1.185	1.445	1.322	1.195	1.435	1.40311	1.856	1.747	2.213	1.845	1.256	1.0265	1.049	1.042	1.004	0.869	0.876543	0.973948	0.9538	0.8889	0.905172	0.954416
123	0.77	1.013	0.887	1.1	1.026	0.932	1.054	0.948487	0.974	0.907	1.045	1.001	0.812	0.916	0.738	0.817	0.754	0.764	0.950617	0.9499	0.9538	0.9471	0.99569	1.0114
124	0.805	0.887	0.923	1.17	1.058	1.035	1.116	1.08258	1.172	1.098	1.204	1.2	1.744	1.626	1.427	1.374	1.185	1.245	0.975309	0.997996	1.0092	1.1005	1.00862	1.1396
125	1.211	1.242	1.174	1.478	1.297	1.304	1.402	1.34751	1.599	1.556	1.641	1.562	0.846	0.8245	0.801	0.746	0.671	0.76	0.876543	0.973948	0.9649	1.0053	0.969828	0.982906
126	0.994	3.784	3.422	4.133	3.42	2.483	3.393	2.47915	4.542	4.253	4.031	3.291	38.79	34.718	43.129	32.879	19.411	23.17	1.06173	1.07014	0.9649	1.04235	1.04741	1.1396
127	0.805	0.962	0.962	1.049	0.945	0.894	0.996	1.00082	1.064	0.994	1.137	1.033	1.222	1.347	1.602	1.25	1.092	1.106	0.864198	0.985972	0.9205	0.9418	0.931034	0.954416
128	1.264	1.77	1.627	2.476	2.196	1.905	2.764	2.6296	3.77	3.032	3.639	2.99	7.35	3.924	4.58	3.566	3.282	7.942	0.91358	0.985972	0.976	0.9312	0.99569	1.02564
129	1.814	2.594	2.513	3.341	3.176	2.596	4.166	3.25429	5.913	5.214	5.644	5.027	68.88	36.84	37.282	20.298	19.097	49.403	1.27161	1.17836	0.976	1.037	1.30603	1.83761
130	0.82	1.025	0.898	1.122	1.001	0.951	1.073	0.935405	1.037	0.964	1.133	1.033	1.256	1.271	1.165	1.214	1.068	1.219	0.975309	1.01002	0.976	0.9312	0.969828	1.02564

## Sheet: Table 2
Supplemental Table 2: S/B and % Inhibition values for each of the two replicate runs with and without free drug added for the four parent molecules. S/B values above the Tier 1 cutpoint are highlighted in red and % reduction values that were deemed specific are highlighted in blue. To calculate the % inhibition threshold, the Tier 1 positives were excluded, outliers evaluated, and then the 99th p…
	PGT121						3BNC117						10-1074						PGDM1400
	Run 1			Run 2			Run 1			Run 2			Run 1			Run 2			Run 1			Run 2
Subject ID	No Drug	10 ug/mL	% reduction	No Drug	10 ug/mL	% reduction	No Drug	10 ug/mL	% reduction	No Drug	10 ug/mL	% reduction	No Drug	10 ug/mL	% reduction	No Drug	10 ug/mL	% reduction	No Drug	10 ug/mL	% reduction	No Drug	10 ug/mL	% reduction
1381450	1.29342	0.921404	28.7621	1.04	0.7945	23.6058	1.28714	1.30127	-1.09739	0.828633	0.70282	15.1833	1.4906	1.21341	18.5958	1.1675	1.041	10.8351	0.986486	0.945946	4.10954	1.0115	1.004	0.741473
1381451	0.865776	0.81821	5.49405	0.7905	0.714	9.67742	1.10184	1.10526	-0.311026	0.646421	0.611714	5.36912	0.782881	0.762195	2.64229	0.802	0.849	-5.86035	0.986486	0.972973	1.36981	0.989	0.974	1.51668
1381452	31.8451	8.26188	74.056	27.1655	2.402	91.1579	1.197	1.14882	4.02466	0.646421	0.618221	4.36242	0.920668	0.890244	3.30456	0.953	1.181	-23.9244	0.959459	0.959459	0	1.049	0.9665	7.86463
1381453	0.77257	0.831425	-7.61805	0.8125	0.839	-3.26154	1.21202	1.05626	12.8512	0.635575	0.618221	2.73036	0.80167	0.768293	4.16343	0.846	0.923	-9.10165	1	1.01351	-1.3514	0.9965	0.989	0.752634
1381454	0.87812	0.844622	3.81471	0.8085	0.817	-1.05132	1.13189	1.03448	8.60537	0.661605	0.70282	-6.22952	0.864301	0.871951	-0.885108	1.0215	1.088	-6.51003	0.959459	1	-4.2254	0.944	1.019	-7.94492
1381455	0.825101	0.733068	11.1541	0.7945	0.772	2.83197	1.63773	1.67151	-2.06237	0.954447	0.908894	4.77272	9.99582	10.4695	-4.73883	7.7995	8.9725	-15.0394	1.18919	1.06757	10.2272	1.303	1.1985	8.01995
1381456	2.3379	1.41036	39.6741	2.33			1.202	1.13793	5.33044	0.735358	0.744035	-1.17993	1.14614	1.03659	9.55845	1.033	1.126	-9.0029	0.986486	0.972973	1.36981	1.0115	1.019	-0.741473
1381457	0.751624	0.749004	0.348539	0.6115			1.11686	0.990926	11.2758	0.670282	0.672451	-0.323625	0.807933	0.804878	0.378125	0.904	0.989	-9.40265	1.13514	1.02703	9.5238	1.004	1.019	-1.49402
1381458	1.17231	0.766154	34.6457	0.955	0.7815	18.1675	1.38731	1.2686	8.55676	0.748373	0.704989	5.79711	1.20877	1.02439	15.2534	1.2445	1.1045	11.2495	1.09459	0.959459	12.3458	1.0415	1.004	3.60058
1381459	1.03385	0.747692	27.6786	0.8305	0.7725	6.98374	1.17195	1.11615	4.76137	0.572668	0.59436	-3.78788	1.1524	1.09146	5.28792	1.2035	1.2965	-7.72746	0.945946	0.878378	7.1429	0.899	1.0415	-15.8509
1381460	1.03385	0.950769	8.03569	0.8525	0.839	1.58358	2.50918	2.41198	3.87393	1.25597	1.13883	9.32645	1.98539	1.7439	12.1631	3.3465	3.684	-10.0852	1.21622	1	17.7778	1.1915	1.094	8.18296
1381461	0.923077	0.72	22	0.982	0.871	11.3035	1.35225	1.16515	13.8362	0.744035	0.691974	6.99709	0.858038	0.810976	5.48484	0.841	0.882	-4.87515	1.13514	1.01351	10.7142	1.139	1.019	10.5356
1381462	0.867692	0.701538	19.1489	0.8215	0.808	1.64334	1.27713	1.25227	1.94655	0.806941	0.752711	6.72044	1.00835	1.0061	0.223434	1.0715	1.107	-3.31311	1.51351	1	33.9286	1.333	1.109	16.8042
1381463	0.747692	0.618462	17.2839	0.732	0.8215	-12.2268	1.24708	1.13249	9.18884	0.770065	0.759219	1.40845	1.54071	1.45732	5.41263	1.9425	2.1895	-12.7156	1	1	0	1.0565	1.079	-2.12967
1381464	0.950769	0.729231	23.301	0.875	0.8215	6.11429	1.18698	1.09437	7.80166	0.696312	0.707159	-1.55765	1.18372	1.21341	-2.50896	1.0415	1.3765	-32.1651	0.986486	0.986486	0	1.064	1.139	-7.04887
1381465	6.75692	5.84308	13.5246	2.1835	2.1835	0	1.13189	1.09982	2.83306	0.691974	0.64859	6.26959	1.2025	1.10976	7.71298	1.305	1.434	-9.88506	1.01351	0.959459	5.33342	0.9065	1.019	-12.4104
1381466	4.30154	1.19077	72.3176	2.7325	1.009	63.0741	1.24207	1.19238	4.00082	0.718004	0.696312	3.02115	1.02088	0.987805	3.23957	1.038	1.115	-7.41811	1.31081	1.10811	15.4639	1.2805	1.228	4.09996
1381467	2.40923	0.904615	62.4521	1.268	0.8345	34.1877	1.06177	1.09437	-3.07072	0.657267	0.62039	5.61055	0.776618	0.780488	-0.498314	0.893	0.9505	-6.43897	1.12162	0.972973	13.253	0.989	1.0115	-2.27503
1381468	0.701538	0.627692	10.5263	0.741	0.786	-6.07287	6.7813	4.94374	27.0975	4.44902	3.12581	29.7416	1.17745	1.20122	-2.01851	3.1235	3.7085	-18.729	1.02703	1	2.63158	1.0715	1.0865	-1.39991
1381469	1.8	1.44923	19.4872	1.4865	1.6205	-9.01446	0.951586	0.952813	-0.128943	0.572668	0.579176	-1.13637	0.839248	0.841463	-0.263927	0.926	0.94	-1.51188	1.18919	1.22973	-3.40913	1.064	1.1465	-7.75376
1381470	1.86461	0.849231	54.4554	1.24	0.88	29.0323	1.17696	1.18693	-0.847181	0.929054	0.966216	-4	1.05219	1.02439	2.64229	0.968	0.984	-1.65288	1.02703	0.972973	5.26315	0.9735	0.9885	-1.54083
1381471	1.23692	0.784615	36.5672	1.068	0.82	23.221	1.46244	1.08349	25.9124	1.10135	1.125	-2.14727	3.03132	2.92683	3.44689	3.2875	3.811	-15.924	1.04054	1.04054	0	1.0265	1.004	2.19191
1381472	0.932308	0.747692	19.802	0.912	0.868	4.82456	1.14691	1.17604	-2.54004	1.09459	1.13514	-3.70365	4.89144	5.64634	-15.4331	7.343	9.787	-33.2834	1.01351	1.01351	0	0.9655	1.072	-11.0306
1381473	1.13539	0.950769	16.2602	0.96	0.892	7.08333	1.09182	1.17604	-7.71409	1.13514	1.00676	11.3095	2.43006	2.33537	3.89689	2.745	3.1115	-13.3515	1.02703	1.01351	1.31574	1.0265	1.034	-0.730638
1381474	1.96615	1.26462	35.6808	1.34	1.164	13.1343	1.08681	1.23594	-13.7212	1.07432	1.10811	-3.14468	0.951983	0.95122	0.0801485	0.9945	1.043	-4.87682	1.02703	1	2.63158	1.1025	1.08	2.04082
1381475	1.18154	0.775385	34.375	1.184	0.976	17.5676	1.10184	1.18693	-7.7232	1.11824	1.16216	-3.9275	0.995825	1.04268	-4.70545	1.0875	1.234	-13.4713	1.06757	0.972973	8.86079	1.156	1.156	0
1381476	1.03004	0.693227	32.699	1.04	0.82	21.1538	1.34725	1.18693	11.8992	1.36824	1.22635	10.3703	1.05219	0.963415	8.43734	0.9605	0.952	0.884956	0.972973	1.02703	-5.55555	0.9275	0.9655	-4.09704
1381477	0.756923	0.803077	-6.09755	0.836	0.872	-4.30622	3.0601	2.11797	30.7877	2.55743	1.86149	27.2127	0.958246	0.945122	1.36959	1.098	1.189	-8.2878	1.06757	0.945946	11.3924	1.019	1.0495	-2.99313
1381478	1.33846	0.849231	36.5517	1.088	0.896	17.6471	1.18197	1.10526	6.48976	1.125	0.989865	12.012	1.21503	1.14024	6.15515	1.2285	1.2635	-2.849	1.78378	1.08108	39.394	2.2435	1.293	42.3668
1381479	0.72	0.729231	-1.28206	0.844	0.872	-3.31754	0.991653	1.0127	-2.12282	1.19595	0.996622	16.6667	1.33403	1.21341	9.04133	1.3695	1.3355	2.48266	1.64865	1.17568	28.6885	1.46	1.202	17.6712
1381480	2.04923	0.950769	53.6036	1.324	0.884	33.2326	1.1419	1.17604	-2.98983	1.14527	1.10473	3.53978	2.21712	2.51829	-13.584	2.747	3.508	-27.7029	1.12162	1.12162	0	1.2015	1.2165	-1.24844
1381481	0.876923	0.821538	6.31579	1.02	0.948	7.05882	1.67279	0.974592	41.7385	1.31757	0.97973	25.641	1.35908	1.39634	-2.74156	1.4365	1.8885	-31.4654	0.972973	1.04054	-6.94449	1.0115	1.0495	-3.7568
1381482	3.84	0.858462	77.6442	2.152	0.928	56.8773	1.32721	1.20871	8.92857	1.31419	1.21959	7.19797	2.24217	2.56707	-14.4905	2.1305	2.739	-28.5614	1.05405	1.04054	1.282	0.996	1.118	-12.249
1381483	0.784615	0.683077	12.9412	0.832	0.852	-2.40385	1.13189	1.15971	-2.4582	1.0777	1.02703	4.70222	1.22756	1.01829	17.0472	1.1965	1.138	4.88926	3.02703	1.31081	56.6964	3.825	2.053	46.3268
1381484	3.87692	1.38461	64.2857	4.488	1.212	72.9947	1.10184	1.02359	7.10115	1.05068	1.02703	2.25084	2.36743	2.07927	12.172	2.4655	1.8725	24.0519	1.13514	1.16216	-2.38095	1.156	1.2925	-11.808
1381485	0.969231	0.729231	24.7619	0.968	0.856	11.5702	3.67112	3.08711	15.9081	4.63176	4.15541	10.2845	1.08977	1.17683	-7.98875	1.1385	1.3165	-15.6346	1	0.986486	1.3514	1.004	1.049	-4.48207
1381486	1.20923	1.03385	14.5038	1.096	1.04	5.10949	1.21202	1.11615	7.90977	1.24324	1.19257	4.07611	0.858038	0.932927	-8.72794	0.904	0.952	-5.30973	1.36486	1.21622	10.8911	1.9015	2.0455	-7.57297
1381487	0.876923	0.886154	-1.05262	0.992	0.928	6.45161	1.07679	1.05626	1.90696	0.962838	0.881757	8.42104	0.901879	0.939024	-4.11862	0.907	0.952	-4.96141	1.12162	1.06757	4.81927	1.11	1.133	-2.07207
1381488	1.78154	0.673846	62.1762	1.272	0.812	36.1635	1.51753	1.44283	4.92234	1.63176	1.5473	5.17595	5.34238	3.43293	35.7416	5.5905	3.7235	33.3959	1.02703	0.945946	7.89473	0.996	0.9885	0.753022
1381489	0.932308	0.756923	18.8119	1.06	0.9	15.0943	1.04174	0.963702	7.49077	1.05743	0.908784	14.0575	1.12109	1.03049	8.08127	1.3725	1.5985	-16.4663	1.05405	0.986486	6.4103	0.9205	0.996	-8.20207
